# Supplementary material for: Co-Circulation of Divergent Strains Supports Vector-Mediated Transmission of Rodent Hepacivirus J (Orthohepacivirus glareoli)
Source: Viruses. 2026 Jun 5;18(6):651. doi: 10.3390/v18060651 (PMC13307703; doi:10.3390/v18060651)
Supplement: Supplementary file 1 [file viruses-18-00651-s001.zip]

Archive with 1 entries (1 files):
- viruses-4324425-supplementary.pdf
